# Supplementary material for: Systematic review of risk prediction models for sepsis-associated brain dysfunction
Source: Front Neurol. 2026 Feb 27;17:1653460. doi: 10.3389/fneur.2026.1653460 (PMC12982069; doi:10.3389/fneur.2026.1653460)
Supplement: Supplementary file 1 [file Data_Sheet_1.zip]

Archive with 17 entries (17 files):
- Supplementary-TRIPOD/TRIPOD adherence table.pdf
- Supplementary-TRIPOD/TRIPOD-12 Gu Q 2023.docx
- Supplementary-TRIPOD/TRIPOD-13 Jin J 2024.docx
- Supplementary-TRIPOD/TRIPOD-14 Ge C 2022.docx
- Supplementary-TRIPOD/TRIPOD-15 Zhao Y 2021.docx
- Supplementary-TRIPOD/TRIPOD-16 Mei J 2024.docx
- Supplementary-TRIPOD/TRIPOD-17 Lu X 2022.docx
- Supplementary-TRIPOD/TRIPOD-18 Zhao Q 2023.docx
- Supplementary-TRIPOD/TRIPOD-19 Gu C J 2023.docx
- Supplementary-TRIPOD/TRIPOD-2 Zhang Y 2023.docx
- Supplementary-TRIPOD/TRIPOD-20 Li P L 2024.docx
- Supplementary-TRIPOD/TRIPOD-21 Wang Z W 2021.docx
- Supplementary-TRIPOD/TRIPOD-22 Yang S M 2024.docx
- Supplementary-TRIPOD/TRIPOD-23 Huang F L 2025.docx
- Supplementary-TRIPOD/TRIPOD-24 Zhou H X 2023.docx
- Supplementary-TRIPOD/TRIPOD-25 Zhang L 2024.docx
- Dataset Appendix.docx
